# Supplementary material for: Pre-war experimental evidence that Putin’s propaganda elicited strong support for military invasion among Russians
Source: Sci Adv. 2023 Nov 10;9(45):eadg1199. doi: 10.1126/sciadv.adg1199 (PMC10637735; doi:10.1126/sciadv.adg1199)
Supplement: Supplementary file 2 — Data S1 [file sciadv.adg1199_data_s1.zip]

Archive with 7 entries (7 files):
- Deplyment_of_missiles.dta
- Russian_Security.dta
- Russianspeakers_security.dta
- Russophobia.dta
- Threat_to_Russia.dta
- Worry_Concern.dta
- data_1.dta
